# Supplementary material for: DFT Study of Adsorption Behavior of Nitro Species on Carbon-Doped Boron Nitride Nanoribbons for Toxic Gas Sensing
Source: Nanomaterials (Basel). 2023 Apr 19;13(8):1410. doi: 10.3390/nano13081410 (PMC10143892; doi:10.3390/nano13081410)
Supplement: Supplementary file 1 [file nanomaterials-13-01410-s001.zip]

Archive with 1 entries (1 files):
- nanomaterials-2341342-supplementary.pdf
